# Supplementary material for: Combined Antagonism of 5-HT2 and NMDA Receptors Reduces the Aggression of Monoamine Oxidase a Knockout Mice
Source: Pharmaceuticals (Basel). 2022 Feb 10;15(2):213. doi: 10.3390/ph15020213 (PMC8875523; doi:10.3390/ph15020213)
Supplement: Supplementary file 1 [file pharmaceuticals-15-00213-s001.zip]

Archive with 1 entries (1 files):
- pharmaceuticals-1575999-supplementary.pdf
